# Supplementary material for: Meiofaunal communities and nematode diversity characterizing the Secca delle Fumose shallow vent area (Gulf of Naples, Italy)
Source: PeerJ. 2020 May 29;8:e9058. doi: 10.7717/peerj.9058 (PMC7263297; doi:10.7717/peerj.9058)
Supplement: Supplemental Information 2 — Reported are families, genera and species (here indicated as sp1, sp2, sp3, etc.), their abundances (as row number) and total biomass values (µG C) reported for each sampling site and at different sediment depth layer. In bold species identified as exclusive at sampling sites. All replicates are reported. [file peerj-08-9058-s002.xlsx]

## Sheet: S2
	Table S2: Complete list of nematodes. Reported are families, genera and species (here indicated as sp1, sp2, sp3, etc.), their abundances (as row number) and total biomass values (µG C) reported for each sampling site and
	at different sediment depth layer. In bold species identified as exclusive at sampling sites. All replicates are reported.
		Site and layer	G1	G1	G1	G1	G2	G2	G2	G2	G3	G3	G3	G3	H1	H1	H1	H1	H2	H2	H2	H3	H3	H3	H3	CN1	CN1	CN1	CN1	CN2	CN2	CN2	CN2	CN3	CN3	CN3	CS1	CS1	CS1	CS1	CS2	CS2	CS2	CS2	CS3	CS3	CS3
	Family	Species	0_1 cm	1_3 cm	3_5 cm	5_10 cm	0_1 cm	1_3 cm	3_5 cm	5_10 cm	0_1 cm	1_3 cm	3_5 cm	5_10 cm	0_1 cm	1_3 cm	3_5 cm	5_10 cm	0_1 cm	1_3 cm	3_5 cm	0_1 cm	1_3 cm	3_5 cm	5_10 cm	0_1 cm	1_3 cm	3_5 cm	5_10 cm	0_1 cm	1_3 cm	3_5 cm	5_10 cm	0_1 cm	1_3 cm	3_5 cm	0_1 cm	1_3 cm	3_5 cm	5_10 cm	0_1 cm	1_3 cm	3_5 cm	5_10 cm	0_1 cm	1_3 cm	3_5 cm
	Chromadoridae	Acantholaimus sp1	1	1	1	0	0	0	0	0	0	1	0	0	0	0	0	0	0	0	0	0	0	0	0	1	1	2	1	0	0	0	0	0	0	0	0	0	0	0	0	0	0	1	0	0	1
	Cyatholaimidae	Acanthonchus sp1	0	0	0	0	0	0	0	0	0	0	0	0	0	0	0	0	0	0	0	0	0	0	0	1	0	1	0	0	0	0	0	2	0	1	0	0	0	0	0	0	0	0	0	0	0
	Desmodoridae	Acanthopharyngoides sp1	0	0	0	0	0	1	0	0	0	0	0	0	0	0	0	0	0	0	0	0	0	0	0	0	0	0	0	0	0	0	0	0	0	0	0	0	0	0	0	0	0	0	0	2	0
	Desmodoridae	Acanthopharynx sp1	0	1	0	0	0	0	0	0	0	0	0	0	0	0	0	0	0	0	0	0	0	0	0	0	0	0	0	0	0	0	0	0	0	0	0	0	0	0	1	0	2	0	0	0	0
	Chromadoridae	Actinonema sp1	1	9	4	4	3	6	2	0	1	0	0	0	0	0	0	0	0	0	0	0	0	0	0	0	0	0	1	1	0	0	0	0	0	1	0	0	0	1	0	0	2	2	1	0	0
		Actinonema sp2	0	0	0	0	3	0	0	0	0	0	0	0	0	0	0	0	0	0	0	0	0	0	0	0	0	0	0	0	0	0	0	0	0	0	0	0	0	0	0	0	0	0	0	0	0
	Aegialoalaimidae	Aegialoalaimidae	0	0	0	0	0	0	0	0	0	0	0	0	0	0	0	0	0	0	0	0	0	0	0	1	0	0	0	0	0	0	0	0	0	1	0	0	0	0	0	0	0	0	0	0	0
	Aegialoalaimidae	Aegialoalaimus sp1	0	0	0	0	0	0	0	0	0	0	0	0	0	0	0	0	0	0	0	0	0	0	0	0	0	0	0	0	0	0	0	0	0	0	0	0	0	0	0	0	1	0	0	0	0
	Epsilonematidae	Akanthepsilonema sp1	0	1	0	0	0	0	1	3	0	0	0	1	0	0	0	0	0	0	0	0	0	1	0	1	0	0	0	0	0	0	0	0	0	0	0	0	0	0	0	0	0	0	0	0	0
	Xyalidae	Ammotheristus sp1	0	0	0	0	0	0	0	0	0	0	1	0	0	0	0	0	0	0	0	0	0	0	0	0	0	0	0	0	0	0	0	0	0	0	0	0	0	0	0	0	0	0	0	0	0
	Anticomidae	Anticoma sp1	0	0	0	0	0	0	0	0	0	0	0	0	0	0	0	0	0	0	0	0	0	0	0	0	0	0	0	0	0	0	0	0	0	0	0	0	0	0	1	0	0	2	0	0	0
	Leptolaimidae	Antomicron sp1	0	0	0	0	0	0	1	0	0	0	0	0	0	0	0	0	0	0	0	0	0	0	0	0	0	0	0	0	0	0	0	0	0	0	0	0	0	0	0	0	0	0	0	0	0
	Draconematidae	Apenodraconema sp1	0	0	0	0	0	0	0	0	0	0	0	0	0	0	0	0	0	0	0	0	0	0	0	0	0	0	0	0	4	1	0	0	0	0	0	0	0	0	0	0	0	0	0	0	0
	Diplopeltidae	Araeolaimus sp1	0	0	0	0	0	0	0	0	0	0	0	0	0	0	0	0	0	0	0	0	0	0	0	0	0	0	0	0	0	0	0	0	0	0	0	0	0	0	0	0	0	1	0	0	0
	Axonolaimidae	Axonolaimus sp1	1	0	0	5	0	0	1	5	4	2	0	7	0	0	0	0	0	0	0	0	0	0	0	1	3	6	8	0	0	0	3	9	9	0	3	4	1	1	0	0	0	0	0	0	0
	Enchelidiidae	Bathyeurystomina sp1	0	0	0	1	0	0	1	0	0	0	0	0	0	0	0	0	0	0	0	0	0	0	0	0	0	0	0	0	2	0	1	0	0	1	0	0	0	0	1	0	0	2	1	0	0
	Camacolaimidae	Camacolaimus sp1	0	0	0	0	0	0	0	1	0	0	0	0	0	0	0	0	0	0	0	0	0	0	0	0	0	0	0	0	1	0	0	0	0	0	0	0	0	0	0	0	0	0	0	0	0
	Anticomidae	Cephalanticoma sp1	0	0	0	0	0	0	0	0	0	0	0	0	0	0	0	0	0	0	0	0	0	0	0	0	0	0	0	0	0	0	0	0	0	0	0	0	0	1	0	0	1	2	0	0	0
	Selachinematidae	Cheironchus sp1	0	0	0	0	0	0	0	0	0	0	0	0	0	0	0	0	0	0	0	0	0	0	0	0	0	0	0	0	0	1	0	0	0	0	1	0	0	0	0	1	1	0	0	0	1
	Chromadoridae	Chromadora sp1	0	0	0	0	0	0	0	0	0	0	0	0	0	0	0	0	0	0	0	0	0	0	0	0	0	0	0	2	0	0	0	0	0	0	0	0	0	0	0	0	0	1	0	0	0
	Chromadoridae	Chromadorella sp1	2	1	0	0	1	1	0	0	1	0	0	0	0	0	0	0	0	0	0	0	0	0	0	5	0	1	0	0	0	0	0	1	1	1	2	0	0	1	0	0	1	1	0	0	1
	Chromadoridae	Chromadoridae	0	0	1	0	0	0	0	0	0	0	3	0	0	0	0	0	0	0	0	0	0	0	0	0	0	2	0	0	0	0	1	1	0	1	1	0	0	0	0	0	0	0	0	0	1
	Chromadoridae	Chromadorina sp1	0	0	0	0	0	0	0	5	2	0	0	0	0	1	0	0	0	0	0	0	0	0	0	2	8	3	2	0	0	0	0	4	1	0	2	2	1	4	1	0	3	0	0	0	0
	Chromadoridae	Chromadorita sp1	1	8	2	1	18	19	9	12	5	2	2	0	0	0	0	0	0	0	0	0	0	0	0	1	2	2	3	6	3	2	7	3	3	7	1	2	0	0	0	0	0	1	0	0	0
	Chromadoridae	Chromadorita/Innocuonema	0	0	0	0	0	0	0	0	2	0	1	1	0	0	0	0	0	0	0	0	0	0	0	3	1	0	4	0	0	0	2	0	0	1	0	0	0	0	0	0	0	0	0	0	0
	Desmodoridae	Chromaspirina sp1	1	1	3	3	0	0	1	0	0	0	0	0	0	0	0	0	0	0	0	0	0	0	0	4	1	2	0	1	0	1	0	0	0	0	2	36	73	5	14	32	75	41	44	25	31
	Xyalidae	Cobbia sp1	0	0	0	0	0	0	0	0	0	0	0	0	0	0	0	0	0	0	0	0	0	0	0	1	0	0	0	0	0	0	0	0	0	0	0	0	0	0	0	0	0	0	0	0	0
	Comesomatidae	Comesa sp1	0	0	0	0	0	0	0	0	0	0	0	0	0	0	0	0	0	0	0	0	0	0	0	0	0	0	0	0	0	0	0	0	0	0	0	0	0	1	0	0	0	0	0	0	0
	Comesomatidae	Comesoma sp1	0	0	0	0	0	0	0	0	0	0	0	0	0	0	0	0	0	0	0	0	0	0	0	1	0	0	0	0	0	0	0	0	0	0	0	0	0	0	1	0	0	0	0	0	0
	Comesomatidae	Comesomatidae	0	0	0	0	0	0	0	0	0	1	0	0	0	0	0	0	0	0	0	0	0	0	0	1	1	1	0	0	0	0	0	0	0	0	0	0	0	0	0	0	0	0	0	0	0
	Cyartonematidae	Cyartonema sp1	0	0	0	0	1	0	0	0	1	0	0	0	0	0	0	0	0	0	0	0	0	0	0	0	0	0	0	0	0	0	0	0	0	0	0	0	0	0	0	0	0	0	0	0	0
	Cyartonematidae	Cyartonematidae	0	0	0	1	0	0	0	0	0	0	0	0	0	0	0	0	0	0	0	0	0	0	0	0	0	0	0	0	0	0	0	0	0	0	0	0	0	0	0	0	0	0	0	0	0
	Cyatholaimidae	Cyatholaimus sp1	0	0	0	0	1	1	3	0	0	0	0	0	0	0	0	0	0	0	0	0	0	0	0	0	0	0	0	0	0	0	0	3	1	1	1	0	0	0	0	0	0	1	2	0	1
	Cyatholaimidae	Craspodema sp1	0	0	0	0	0	0	0	0	0	0	0	0	0	0	0	0	0	0	0	0	0	0	0	0	0	1	0	0	0	0	0	0	0	0	0	0	0	0	0	1	0	3	0	0	0
	Cyatholaimidae	Craspodema/Nannolaimoides	0	0	0	0	0	0	0	0	0	0	0	0	0	0	0	0	0	0	0	0	0	0	0	0	0	0	0	0	0	0	0	0	0	0	0	0	0	0	0	1	0	0	0	0	0
	Phanodermatidae	Crenopharynx sp1	0	0	0	0	0	0	0	0	0	0	0	0	0	0	0	0	0	0	0	0	0	0	0	0	0	0	0	0	0	1	0	0	0	0	0	0	0	0	0	0	0	0	0	0	0
	Rhadinematidae	Cricolaimus sp1	0	0	0	0	0	0	0	0	0	0	0	0	0	0	0	0	0	0	0	0	0	0	0	0	0	0	0	0	0	0	0	0	0	0	0	1	0	0	0	0	0	0	0	0	0
	Xyalidae	Daptonema sp1	0	0	0	0	0	0	1	0	0	0	0	0	11	33	20	18	0	2	1	0	1	25	15	0	0	2	1	0	0	0	2	0	0	5	0	0	0	2	2	0	0	1	0	0	0
	Desmodoridae	Desmodora sp1	8	6	11	10	2	12	3	32	9	14	12	10	0	0	0	0	1	1	0	0	0	0	0	9	8	7	2	11	13	9	12	2	3	9	8	10	3	6	0	0	4	2	9	1	5
		Desmodora sp2	0	0	1	0	1	0	0	0	0	0	0	0	0	0	0	0	0	0	0	0	0	0	0	0	1	0	0	0	0	0	0	0	0	0	0	0	0	0	0	0	0	0	0	0	0
		Desmodora sp3	0	0	0	0	0	3	12	5	0	0	0	0	0	0	0	0	0	0	0	0	0	0	0	0	0	0	0	0	0	0	0	0	0	0	0	0	0	0	0	0	0	0	0	0	0
	Desmodoridae	Desmodorella sp1	0	0	0	0	0	0	0	0	0	0	0	0	0	0	0	0	0	0	0	0	0	0	0	0	0	0	0	0	0	0	0	0	0	0	0	0	0	0	0	0	1	0	0	0	0
	Desmodoridae	Desmodoridae	0	0	2	1	0	0	0	0	0	0	1	0	0	0	0	0	0	0	0	0	0	0	0	0	1	0	0	0	0	1	0	0	0	2	0	0	0	0	0	0	0	0	0	0	1
	Desmoscolecidae	Desmoscolex sp1	0	0	2	1	0	0	0	0	2	0	1	1	0	0	0	0	0	0	0	0	1	0	0	0	0	2	0	0	1	0	0	0	0	1	0	0	0	2	1	0	0	1	3	1	0
	Chromadoridae	Dichromadora sp1	0	0	0	0	0	0	0	0	0	0	0	0	0	0	0	0	0	0	0	0	0	0	0	0	0	0	1	0	0	0	0	0	0	0	0	0	0	0	0	0	0	0	0	0	0
	Diplopeltidae	Diplopeltula sp1	0	0	0	0	0	0	0	0	0	0	0	0	0	0	0	0	0	0	0	0	0	0	0	0	0	0	0	0	0	0	1	0	0	0	0	0	0	0	0	0	0	0	0	0	0
	Diplopeltidae	Diplopeltoides sp1	0	0	0	0	0	0	0	0	0	0	0	0	0	0	0	0	0	0	0	0	0	0	0	0	0	0	0	0	0	0	0	0	0	0	1	0	0	0	0	0	0	0	0	0	0
	Ironidae	Dolicholaimus sp1	0	0	0	0	0	0	0	0	0	0	0	0	0	0	0	0	0	0	0	0	0	0	0	0	0	0	0	0	0	0	0	0	0	0	0	0	0	0	0	0	0	0	0	1	0
	Draconematidae	Draconema sp1	0	0	0	0	0	0	0	1	1	0	0	0	0	0	0	0	0	0	0	0	0	0	0	2	0	0	0	2	0	0	0	1	1	0	0	0	0	0	0	0	0	0	0	0	0
	Draconematidae	Draconema/Paradraconema	0	0	0	0	0	0	0	0	0	0	0	0	0	0	0	0	0	0	0	0	0	0	0	0	0	0	0	1	0	0	0	0	0	0	0	0	0	0	0	0	0	0	0	0	0
	Draconematidae	Draconematidae	0	0	0	0	0	0	1	0	0	0	1	0	0	0	0	0	0	0	0	0	0	0	0	0	0	0	0	0	0	2	0	0	0	0	0	0	0	0	0	0	0	0	0	0	0
	Draconematidae	Dracograllus sp1	0	0	0	0	0	0	0	0	0	0	0	0	0	0	0	0	0	0	0	0	0	0	0	0	0	0	0	0	0	0	0	0	0	0	0	0	0	0	1	0	0	0	0	0	0
	Xyalidae	Elzalia sp1	0	0	0	0	0	0	0	0	0	0	0	0	1	0	0	0	0	0	0	0	0	0	0	0	0	0	0	0	0	0	0	0	0	0	0	0	0	0	0	0	0	0	0	0	0
	Chromadoridae	Endeolophos sp1	0	0	1	0	0	0	1	0	1	0	0	0	0	0	0	0	0	0	0	0	0	0	0	1	0	0	0	2	0	1	0	0	0	0	0	0	0	0	0	0	0	0	0	1	0
		Endeolophos sp2	0	0	0	0	1	0	0	0	0	0	0	0	0	0	0	0	0	0	0	0	0	0	0	0	0	0	0	0	0	0	0	0	0	0	0	0	0	0	0	0	0	0	0	0	0
	Thoracostomopsidae	Enoploides sp1	0	0	0	0	0	0	0	0	0	0	0	0	0	0	0	0	0	0	0	0	0	0	0	0	0	0	3	0	0	0	0	0	2	2	0	1	2	0	0	0	0	1	0	0	0
	Thoracostomopsidae	Enoplolaimus sp1	0	0	0	0	0	0	0	0	0	0	0	0	0	0	0	0	0	0	0	0	0	0	0	3	1	3	0	0	0	0	0	3	1	2	0	0	0	0	0	0	0	0	0	0	0
	Epsilonematidae	Epsilonema sp1	1	2	2	0	0	1	0	8	0	0	2	0	0	0	0	0	0	0	1	0	0	0	0	0	0	0	3	0	0	0	0	0	2	2	4	0	0	2	2	0	1	6	1	9	3
	Epsilonematidae	Epsilonema/Perepsilonema	0	0	0	0	0	0	0	0	0	0	0	0	1	0	0	0	0	0	0	0	0	0	0	0	0	0	0	0	0	0	0	0	0	0	0	0	0	0	0	0	0	0	1	0	0
	Epsilonematidae	Epsilonematidae	0	1	1	0	0	0	1	0	0	0	0	0	0	0	0	0	0	0	0	0	0	0	0	3	1	3	0	0	0	0	0	3	1	2	1	0	0	0	0	0	0	0	0	2	6
	Desmodoridae	Eubostrichus sp1	0	0	0	0	0	0	0	0	0	0	0	0	0	0	0	0	0	0	0	0	0	0	0	2	2	0	0	0	0	0	0	0	0	0	0	0	1	2	0	1	0	1	1	0	0
	Chromadoridae	Euchromadora sp1	0	0	0	0	0	0	0	0	0	0	0	0	0	1	0	0	0	0	0	0	0	0	0	0	0	0	0	5	6	0	3	1	1	0	0	0	0	0	0	1	0	0	0	0	0
	Selachinematidae	Gammanema sp1	0	0	0	0	0	0	0	0	0	0	0	0	0	0	0	0	0	0	0	0	0	0	0	0	0	0	0	0	0	0	0	0	0	0	0	0	0	0	2	0	0	0	0	0	0
	Chromadoridae	Graphonema sp1	0	0	0	0	1	0	0	0	0	0	0	0	0	0	0	0	0	0	0	0	0	0	0	0	0	0	0	0	1	0	0	0	0	0	0	0	0	0	0	0	0	0	0	0	0
		Graphonema sp2	0	0	0	0	1	0	0	0	0	0	0	0	0	0	0	0	0	0	0	0	0	0	0	0	0	0	0	0	0	0	0	0	0	0	0	0	0	0	0	0	0	0	0	0	0
	Oxystominidae	Halalaimus sp1	0	0	0	1	2	0	0	0	0	0	1	0	0	0	0	0	0	0	0	0	0	0	0	1	0	0	0	0	0	1	0	0	0	0	0	0	0	0	0	1	0	0	0	0	0
	Selachinematidae	Halichoanolaimus sp1	0	0	0	1	0	0	0	0	0	0	0	0	0	0	0	0	0	0	0	0	0	0	0	0	0	0	0	0	0	0	0	0	0	0	0	0	0	0	1	0	0	0	0	0	0
	Chromadoridae	Innocuonema sp1	1	0	6	5	0	0	1	4	8	1	6	6	1	0	0	0	0	0	0	0	0	0	0	6	3	0	0	2	1	0	2	1	1	1	14	4	0	6	1	1	2	1	0	0	3
		Innocuonema sp2	0	0	0	0	0	0	0	0	0	2	0	0	0	0	0	0	0	0	0	0	0	0	0	0	0	0	0	0	0	0	0	0	0	0	0	0	0	0	0	0	0	0	0	0	0
	Chromadoridae	Innocuonema/Chromadorita	0	0	0	0	0	0	0	0	1	6	1	2	0	0	0	0	0	0	0	0	0	0	0	0	0	0	0	0	0	0	0	1	0	0	0	0	0	0	0	0	0	0	0	0	0
	Comesomatidae	Laimella sp1	0	0	0	0	0	0	0	0	0	0	0	0	0	0	0	0	0	1	0	0	0	0	0	0	2	0	0	0	0	0	0	0	0	0	0	0	0	0	0	0	1	0	0	0	0
	Comesomatidae	Laimella/Minolaimus	0	0	0	0	0	0	0	0	0	0	0	0	0	0	0	0	0	0	0	0	0	0	0	0	1	0	0	0	0	0	0	0	0	0	0	0	0	0	0	0	0	0	0	0	0
	Selachinematidae	Latronema/Cheironchus	0	0	0	0	0	0	0	0	0	0	0	0	0	0	0	0	0	0	0	0	0	0	0	0	0	0	0	0	0	0	0	0	0	0	0	1	0	0	0	0	0	0	0	0	0
	Epsilonematidae	Leptepsilonema sp1	0	0	0	0	0	0	0	0	0	0	0	0	0	0	0	0	0	0	0	0	0	0	0	0	0	0	0	0	0	0	0	0	1	0	0	0	0	0	0	0	0	0	0	1	0
	Leptolaimidae	Leptolaimus sp1	2	2	2	6	0	0	4	9	8	16	22	16	0	0	0	0	0	0	0	0	0	0	0	0	0	0	0	0	1	0	0	0	0	0	0	0	0	0	0	4	0	0	0	0	3
	Desmodoridae	Leptonemella sp1	0	0	0	0	0	0	0	0	0	0	0	0	0	0	0	0	0	0	0	0	0	0	0	0	0	1	0	0	0	0	0	0	0	0	0	0	0	0	1	3	0	0	0	0	6
	Desmodoridae	Leptonemella/Eubostrichus	0	0	0	0	0	0	0	0	0	0	0	0	0	0	0	0	0	0	0	0	0	0	0	0	0	0	0	0	0	0	0	0	0	0	0	0	0	0	0	0	0	0	0	2	1
	Linhomoeidae	Linhomoeidae	0	0	0	0	0	0	0	0	0	0	0	0	0	0	0	0	0	0	0	1	0	0	0	0	0	0	0	0	0	0	0	0	0	0	0	0	0	0	0	0	0	0	0	0	0
	Linhomoeidae	Linhomoeus sp1	0	0	0	0	0	0	0	0	0	0	0	0	0	0	0	0	0	0	0	0	0	0	0	0	0	0	0	1	0	0	0	0	0	0	0	0	0	0	0	3	3	5	0	0	0
	Xyalidae	Linhystera sp1	0	1	0	0	0	0	0	0	0	0	1	0	0	0	2	0	0	3	0	0	0	1	0	1	4	6	2	0	2	2	7	0	0	7	2	2	0	0	0	0	1	0	1	0	0
		Linhystera sp2	0	0	0	0	0	0	0	0	0	0	0	0	0	0	3	0	2	0	0	0	0	0	0	0	0	0	0	0	0	0	0	0	0	0	0	0	0	0	0	0	0	0	0	0	0
	Cyatholaimidae	Longicyatholaimus sp1	0	0	0	0	1	0	3	0	0	0	0	0	0	0	0	0	0	0	0	0	0	0	0	0	0	0	0	0	0	1	1	0	0	0	0	2	0	0	0	3	1	0	0	0	0
	Cyatholaimidae	Marylynnia sp1	0	0	0	0	0	0	0	0	0	0	0	0	0	0	0	0	0	0	0	0	0	0	0	1	0	3	0	0	1	1	0	0	0	0	0	0	1	0	0	0	1	0	0	0	0
	Linhomoeidae	Megadesmolaimus sp1	0	0	0	0	0	0	0	0	0	0	0	0	0	0	0	0	0	1	0	0	0	0	0	0	0	0	0	0	0	0	0	0	0	1	0	0	0	0	1	0	0	0	0	0	0
	Desmodoridae	Metachromadora sp1	0	0	1	0	0	0	0	0	0	0	0	0	0	0	0	0	0	0	0	0	0	0	0	0	1	0	0	0	0	0	0	0	0	1	1	0	0	0	0	0	0	0	0	1	0
	Desmodoridae	Metachromadoroides sp1	0	0	0	0	0	0	0	0	0	0	0	0	0	0	0	0	0	0	0	0	0	0	0	0	0	0	0	0	0	1	0	0	0	0	0	0	0	0	0	0	0	0	0	0	0
	Comesomatidae	Metacomesoma sp1	0	0	0	0	0	0	0	0	0	0	0	0	0	0	0	0	0	0	0	0	0	0	0	0	0	0	1	0	0	0	0	0	0	0	0	0	0	0	0	0	0	0	0	0	0
	Cyatholaimidae	Metacyatholaimus sp1	0	0	0	0	0	0	0	0	0	0	0	0	0	0	0	0	0	0	0	0	0	0	0	0	0	1	0	0	0	0	0	0	0	0	0	0	0	0	0	0	0	0	0	0	0
	Linhomoeidae	Metalinhomoeus sp1	0	0	0	0	1	0	0	0	0	0	0	1	0	0	0	0	0	0	0	0	0	0	0	1	0	0	0	0	2	0	0	0	0	0	0	0	0	0	0	5	6	2	1	0	0
	Epsilonematidae	Metepsilonema sp1	0	0	0	0	0	0	0	0	0	0	0	0	0	0	0	0	0	0	0	0	0	0	0	0	0	0	0	0	0	0	0	0	0	0	0	0	0	0	0	0	0	0	0	2	0
	Oncholaimidae	Metoncholaimus sp1	0	0	0	1	0	0	0	0	0	2	1	0	0	0	0	0	0	0	0	0	0	0	0	0	0	0	0	0	0	0	0	0	0	0	0	0	0	0	0	0	0	2	0	0	0
	Oncholaimidae	Metoncholaimus/Oncholaimus	0	0	1	1	2	0	0	1	2	0	0	1	0	0	0	0	0	0	0	0	0	0	0	0	0	0	0	0	0	0	0	0	0	0	2	0	0	0	0	0	0	1	1	0	0
	Microlaimidae	Microlaimus sp1	5	7	12	7	0	3	13	7	2	4	4	3	0	0	0	0	0	0	0	0	0	0	0	2	0	0	0	0	0	0	2	0	0	0	0	0	0	0	0	0	2	0	0	0	0
	Comesomatidae	Minolaimus sp1	0	0	0	0	0	0	0	0	0	0	0	0	0	0	0	0	0	0	0	0	0	0	0	1	0	0	0	0	0	0	1	0	0	0	0	0	0	0	0	0	0	0	0	0	0
	Desmodoridae	Molgolaimus sp1	0	0	0	0	0	0	0	0	0	0	0	1	0	0	0	0	0	0	0	0	0	0	0	8	5	12	0	1	0	2	2	0	0	0	2	2	0	4	2	2	0	0	2	1	1
	Monhysteridae	Monhysteridae	0	0	0	0	0	0	0	0	1	0	0	0	0	0	0	0	0	0	0	0	0	0	0	0	0	0	0	0	0	0	0	0	0	0	0	0	0	0	0	0	0	0	0	0	0
	Monoposthiidae	Monoposthia sp1	0	1	0	0	0	0	1	0	0	0	0	0	0	0	0	0	0	0	0	0	0	0	0	0	0	0	0	0	0	0	0	0	0	0	0	0	0	0	0	0	0	0	0	0	0
	Cyatholaimidae	Nannolaimoides sp1	0	0	0	0	0	0	0	0	0	0	0	0	0	0	0	0	0	0	0	0	0	0	0	1	1	0	0	0	0	0	1	0	1	0	0	0	0	0	0	0	0	1	0	0	0
	Chromadoridae	Neochromadora sp1	0	0	0	0	0	0	1	0	4	2	0	1	0	0	0	0	0	0	0	0	0	0	0	1	1	0	0	7	1	1	0	1	3	3	0	0	0	0	0	0	0	0	0	0	0
	Neotonchidae	Neotonchus sp1	0	2	1	0	2	0	0	0	2	0	0	0	0	0	0	0	0	0	0	0	0	0	0	0	0	0	0	0	0	1	0	0	0	0	0	0	0	0	0	0	0	0	0	0	0
	Anticomidae	Odontanticoma sp1	0	0	0	0	0	0	0	0	0	0	0	0	0	0	0	0	0	0	0	0	0	0	0	2	1	0	0	5	0	1	0	17	7	3	0	0	0	0	0	0	0	2	1	0	1
	Axonolaimidae	Odontophora sp1	0	1	0	0	0	0	0	1	0	0	0	1	0	0	0	0	0	0	0	0	0	0	0	0	0	0	0	0	0	1	0	0	0	0	0	0	0	0	1	2	2	2	0	0	0
	Oncholaimidae	Oncholaimidae	0	0	0	0	0	0	0	0	0	0	0	1	0	0	0	0	0	0	0	0	0	0	0	0	0	0	0	0	0	0	0	0	0	0	0	0	0	0	0	0	0	0	0	0	0
	Oncholaimidae	Oncholaimus sp1	0	0	0	0	0	0	0	0	0	0	0	0	8	46	122	114	3	21	92	2	15	32	105	3	0	0	3	2	0	0	0	1	2	0	0	0	1	1	0	0	0	0	0	0	0
	Oncholaimidae	Onyx sp1	0	0	0	0	0	0	0	0	0	0	0	0	1	0	0	0	0	0	0	0	0	0	0	0	0	0	0	0	0	0	1	0	0	0	0	0	0	0	0	0	0	0	0	0	0
	Desmodoridae	Paracanthonchus sp1	0	1	0	0	0	0	0	0	0	0	0	0	0	0	0	0	0	0	0	0	0	0	0	0	0	1	0	0	0	0	0	0	0	0	0	0	0	0	2	2	0	2	0	0	1
	Chromadoridae	Parachromadorita sp1	0	0	1	0	0	0	0	0	0	0	0	0	0	0	0	0	0	0	0	0	0	0	0	0	0	0	0	0	0	0	0	0	0	0	0	0	0	0	0	0	0	0	0	0	0
	Comesomatidae	Paracomesoma sp1	0	0	0	0	1	0	0	0	1	0	0	0	0	0	0	0	0	0	0	0	0	0	0	0	0	1	0	0	0	0	0	0	0	0	0	0	0	0	0	0	0	0	0	3	0
	Cyatholaimidae	Paracyatholaimoides sp1	0	0	0	0	0	1	0	0	0	0	0	0	0	0	0	0	0	0	0	0	0	0	0	0	0	0	0	0	0	0	0	0	0	0	0	0	0	0	0	0	0	0	0	0	0
	Cyatholaimidae	Paracyatholaimus sp1	0	0	0	0	0	1	1	0	0	0	0	0	0	0	0	0	0	0	0	0	0	0	0	2	0	2	4	1	2	6	1	1	0	1	1	1	0	0	3	7	2	2	0	0	0
	Desmodoridae	Paradesmodora sp1	8	8	6	6	14	21	3	5	12	3	3	6	0	0	0	0	0	0	0	0	0	0	0	14	2	4	0	17	7	8	8	1	9	15	4	14	3	20	8	2	2	3	2	0	0
	Draconematidae	Paradraconema sp1	0	0	0	0	0	0	0	0	0	0	0	0	0	0	0	0	0	0	0	0	0	0	0	0	0	0	0	4	1	0	1	0	0	0	0	0	0	0	1	0	1	2	0	1	0
	Linhomoeidae	Paralinhomoeus sp1	0	0	0	0	0	1	1	0	0	0	0	0	0	0	1	0	0	0	0	0	0	0	0	1	2	1	2	0	0	0	1	0	0	2	0	0	0	0	3	0	0	0	0	0	1
	Cyatholaimidae	Paralongicyatholaimus sp1	0	0	0	1	1	0	0	0	0	0	0	0	0	0	0	0	0	0	0	0	0	0	0	2	2	0	0	0	0	0	2	0	0	0	0	0	0	0	1	1	0	0	0	0	0
	Thoracostomopsidae	Paramesacanthion sp1	0	0	0	0	0	0	0	0	0	0	0	0	0	0	0	0	0	0	0	0	0	0	0	2	2	1	0	0	1	0	0	0	0	0	5	0	0	0	0	0	0	0	0	0	0
	Comesomatidae	Paramesonchium sp1	0	0	0	0	0	0	0	0	0	0	0	0	0	0	0	0	0	0	0	0	0	0	0	0	0	0	0	0	0	1	0	0	0	0	0	0	1	0	0	2	1	0	0	0	1
	Microlaimidae	Paramicrolaimus sp1	0	7	2	2	6	3	0	0	3	0	0	0	0	0	0	0	0	0	0	0	0	0	0	0	0	0	0	0	0	0	0	0	0	0	0	0	0	0	0	0	0	0	0	0	0
	Monhysteridae	Paramonhystera sp1	0	0	0	0	0	0	0	0	0	0	0	0	0	0	0	0	0	0	0	0	0	0	0	0	1	1	0	0	0	0	4	0	0	0	0	0	0	0	0	0	0	0	0	0	0
	Siphonolaimidae	Parastomonema sp1	0	0	0	0	0	0	0	0	0	0	0	0	0	0	0	0	0	1	0	0	0	0	0	0	0	0	0	0	0	0	0	0	0	0	0	0	0	0	0	0	0	0	0	0	0
	Epsilonematidae	Perepsilonema sp1	0	1	2	1	0	1	2	11	0	4	7	4	0	0	0	0	1	0	0	0	0	0	0	2	3	2	0	2	1	0	0	0	2	2	0	1	0	1	0	0	0	0	5	8	0
	Desmodoridae	Perspiria sp1	0	0	0	0	1	0	0	0	0	0	0	0	0	0	0	0	0	0	0	0	0	0	0	5	2	4	11	7	13	9	17	0	0	10	0	3	1	0	5	6	9	1	0	1	5
	Phanodermatidae	Phanoderma sp1	0	0	0	0	0	0	0	0	0	0	0	0	0	0	0	0	0	0	0	0	0	0	0	0	0	0	0	0	0	0	0	0	0	0	0	0	0	0	1	0	0	0	1	0	1
	Phanodermatidae	Phanodermopsis sp1	0	0	0	0	0	0	0	0	0	0	0	0	0	0	0	0	0	0	0	0	0	0	0	0	1	0	0	0	0	0	0	0	0	0	0	0	0	0	0	0	0	0	0	0	0
	Comesomatidae	Pierrickia sp1	0	0	0	0	2	0	0	0	0	1	0	0	0	0	0	0	0	0	0	0	0	0	0	0	1	2	0	0	0	0	0	0	0	0	0	1	0	0	0	0	0	0	1	0	0
	Enchelidiidae	Polygastrophora sp1	0	0	0	0	0	0	0	0	0	0	0	1	0	0	0	0	0	0	0	0	0	0	0	0	0	0	0	0	0	0	0	1	0	0	1	0	0	0	0	0	0	0	0	0	0
	Desmodoridae	Polysigma sp1	0	2	0	0	0	0	10	0	0	0	0	0	0	0	0	0	0	1	1	0	0	0	0	0	0	0	0	0	0	3	0	0	0	0	0	3	0	3	0	0	1	1	2	0	0
	Cyatholaimidae	Pomponema sp1	0	0	0	0	0	0	0	0	0	0	0	0	0	0	0	0	0	0	0	0	0	0	0	0	0	0	0	0	0	0	0	0	0	0	0	0	0	0	0	0	1	0	0	0	0
	Cyatholaimidae	Praeacanthonchus sp1	0	0	0	1	2	4	3	0	2	0	0	0	0	0	0	0	0	0	0	0	0	0	0	4	1	0	0	3	1	2	0	3	2	1	1	0	0	0	3	1	0	0	1	1	0
	Camacolaimidae	Procamacolaimus sp1	0	0	0	0	0	0	0	0	0	0	0	0	0	0	0	0	0	0	0	0	0	0	0	0	0	0	0	0	0	0	0	0	0	0	1	0	0	0	0	0	0	0	0	0	0
	Draconematidae	Prochaetosoma sp1	0	0	0	0	0	0	0	0	0	0	0	0	0	0	0	0	0	0	0	0	0	0	0	0	0	0	0	0	0	0	0	0	0	0	0	0	0	0	0	0	0	8	0	0	0
	Chromadoridae	Prochromadora sp1	0	0	0	0	0	0	0	0	0	0	0	0	0	0	0	0	0	0	0	0	0	0	0	0	0	0	1	0	0	0	0	0	0	0	0	0	0	0	0	0	0	0	0	0	0
	Chromadoridae	Prochromadorella sp1	0	4	0	0	1	2	6	2	0	2	1	0	0	0	0	0	0	0	0	0	0	0	0	0	0	1	0	0	0	1	0	0	1	0	4	0	0	0	1	1	0	2	0	0	0
	Monhysteridae	Promonhystera sp1	0	0	0	0	0	0	0	0	0	0	0	0	0	0	0	0	0	0	0	0	0	0	0	0	0	0	0	0	0	0	2	0	0	0	1	0	0	0	0	0	0	0	1	0	0
	Epsilonematidae	Pselionema sp1	0	0	0	0	0	0	0	0	0	0	1	0	0	0	0	0	0	0	0	0	1	0	0	0	0	0	0	0	0	0	1	0	0	0	0	0	0	0	0	0	0	0	0	0	1
	Desmodoridae	Pseudochromadora sp1	0	1	0	4	0	2	2	0	0	0	0	0	0	0	0	0	0	0	0	0	0	0	0	0	0	0	0	0	0	0	0	0	0	0	0	1	0	4	0	0	0	0	1	0	0
	Desmodoridae	Pseudodesmodora sp1	0	0	0	0	0	0	0	0	1	20	18	9	0	0	0	0	0	0	0	0	0	0	0	3	8	6	0	6	11	5	0	2	12	7	6	11	4	0	3	1	0	2	3	4	0
	Ceramonematidae	Pterygonema sp1	0	3	1	0	1	1	0	0	1	0	0	0	0	0	0	0	0	0	0	0	0	0	0	0	0	0	0	0	0	0	0	0	0	0	0	0	0	0	0	0	0	0	0	0	0
	Desmoscolecidae	Quadricoma sp1	0	0	0	0	0	0	1	1	0	0	0	0	0	0	0	0	0	0	0	0	0	0	0	0	0	0	0	0	0	0	0	0	0	0	0	0	0	0	0	0	0	0	0	0	0
	Xyalidae	Retrotheristus sp1	0	0	0	0	0	0	0	0	0	0	0	0	0	0	0	0	0	0	0	0	0	0	0	0	0	0	0	0	0	0	0	0	0	0	0	0	0	0	1	0	0	0	0	0	0
	Monoposthiidae	Rhinema sp1	0	0	0	0	1	2	0	1	0	0	0	0	0	0	0	0	0	0	0	0	0	0	0	0	0	0	0	0	0	0	0	0	0	0	0	0	0	0	0	0	0	0	0	0	0
	Chromadoridae	Rhips sp1	0	1	3	0	1	4	0	0	0	0	0	0	0	0	0	0	0	0	0	0	0	0	0	0	0	0	0	2	3	2	0	0	1	0	0	0	0	2	0	1	1	1	1	1	1
	Xyalidae	Rhynchonema sp1	0	0	0	0	0	0	0	0	0	0	2	0	0	0	0	0	0	0	0	0	0	0	0	0	0	0	0	0	0	0	0	0	0	0	0	0	0	0	0	0	0	0	1	0	0
	Selachinematidae	Richtersia sp1	1	0	0	1	0	1	0	0	0	0	0	0	0	1	0	0	0	0	0	0	0	0	0	0	0	0	2	0	0	1	9	0	0	0	0	0	0	3	0	1	0	0	1	1	4
	Comesomatidae	Sabatieria sp1	0	0	1	1	4	4	2	0	1	0	0	0	0	0	0	0	0	0	0	0	0	0	0	2	2	1	0	0	0	0	1	0	0	0	0	0	2	0	0	0	0	0	1	0	1
	Diplopeltidae	Southerniella sp1	0	0	0	0	0	0	0	0	0	0	0	0	0	0	0	0	0	0	0	0	0	0	0	0	0	0	0	1	0	0	0	0	0	0	0	0	0	0	0	0	0	0	0	0	0
	Xyalidae	Scaptrella sp1	0	2	0	0	4	2	0	2	0	0	1	0	0	0	0	0	0	0	0	0	0	0	0	0	0	0	0	0	0	0	0	0	0	0	0	0	0	0	0	0	0	0	0	0	2
	Sphaerolaimidae	Sphaerolaimus sp1	0	0	0	0	0	0	0	0	1	0	0	0	0	0	0	0	0	0	0	0	0	0	0	0	0	0	0	0	0	0	0	0	0	0	0	0	0	0	0	0	0	0	0	0	0
	Chromadoridae	Spiliphera sp1	0	0	0	0	0	0	0	0	0	0	1	0	0	0	0	0	0	0	0	0	0	0	0	0	0	0	0	0	0	0	0	0	0	0	0	0	0	0	0	0	0	0	0	0	0
	Chromadoridae	Spilophorella sp1	0	0	0	1	0	0	0	0	4	0	1	1	0	0	0	0	0	0	0	0	0	0	0	1	0	0	1	3	0	0	1	13	0	4	9	2	0	0	2	0	0	7	1	1	1
	Desmodoridae	Spirinia sp1	2	17	9	14	0	0	0	0	11	2	0	0	1	0	0	0	0	0	0	0	0	0	0	14	5	12	13	10	13	6	3	0	0	15	5	5	1	5	2	5	1	2	8	34	34
		Spirinia sp2	2	0	0	0	0	0	0	0	0	0	0	0	0	0	0	0	0	0	0	0	0	0	0	0	0	0	0	0	0	0	0	0	0	0	0	0	0	0	0	0	0	0	0	0	0
	Desmodoridae	Spiriniinae	0	0	0	0	0	0	0	0	0	0	0	0	0	0	0	0	0	0	0	0	0	0	0	0	0	0	0	1	0	0	0	0	0	0	0	0	0	0	0	0	0	0	0	0	0
	Desmodoridae	Squanema sp1	0	0	0	0	0	0	0	0	0	0	0	0	0	0	0	0	0	0	0	0	0	0	0	0	0	0	0	0	0	0	0	0	0	0	0	0	0	0	0	0	1	0	0	0	0
	Desmodoridae	Stilbonematinae	0	0	0	0	0	0	0	0	0	0	0	0	0	0	0	0	0	0	0	0	0	0	0	0	0	0	0	0	0	0	0	0	0	0	0	0	1	0	0	0	0	0	0	1	0
	Camacolaimidae	Stephanolaimus sp1	0	0	1	0	0	0	0	0	0	0	0	0	0	0	0	0	0	0	0	0	0	0	0	0	0	0	0	0	0	0	0	0	0	0	0	0	0	0	0	0	0	0	0	0	0
	Desmodoridae	Stygodesmodora sp1	0	1	0	0	0	0	0	0	0	0	0	1	0	0	0	0	0	0	0	0	0	0	0	0	0	0	0	0	0	0	0	0	0	0	0	0	0	0	0	0	0	0	0	0	0
	Sphaerolaimidae	Subsphaerolaimus sp1	0	0	0	0	0	0	0	0	1	0	0	0	0	0	0	0	0	0	0	0	0	0	0	0	0	0	0	0	0	0	0	0	0	0	0	0	0	0	0	0	0	0	0	0	0
	Desmodoridae	Sigmophoranema sp1	0	0	0	0	0	0	0	0	0	0	0	0	0	0	0	0	0	0	0	0	0	0	0	0	0	1	0	0	0	0	0	0	0	0	0	0	0	0	0	0	0	0	0	0	0
	Axonolaimidae	Synodontium sp1	0	0	0	0	1	0	0	0	3	0	0	2	0	0	0	0	0	0	0	0	0	0	0	0	0	0	0	0	0	0	0	0	0	0	0	0	0	0	0	0	0	0	0	0	0
	Selachinematidae	Synonchium sp1	0	0	0	0	0	0	0	0	0	0	0	0	0	0	0	0	0	0	0	0	0	0	0	0	0	0	0	1	0	0	0	0	0	0	0	0	0	0	0	0	0	0	0	0	0
	Rhabdolaimidae	Syringolaimus sp1	0	0	0	0	0	0	0	0	0	0	0	0	0	0	0	0	0	0	0	0	0	0	0	0	0	0	0	0	0	0	0	0	0	0	0	0	2	4	0	0	0	0	0	0	0
	Linhomoeidae	Terschellingia sp1	0	0	0	0	0	1	1	1	0	0	0	2	0	0	0	0	0	0	0	0	0	0	0	2	0	5	1	1	0	1	1	0	0	1	1	2	3	2	3	3	2	2	0	2	0
	Ironidae	Thalassironus sp1	0	0	0	0	0	0	0	0	0	0	0	0	0	0	0	0	0	0	0	0	0	0	0	0	0	0	0	0	1	0	0	1	0	0	0	0	0	0	0	0	1	0	0	0	0
		Thalassironus sp2	0	0	0	0	0	0	0	0	0	0	0	0	0	0	0	0	0	0	0	0	0	0	0	0	0	0	0	0	0	0	0	0	0	0	0	0	0	0	0	0	1	0	0	0	0
	Monhysteridae	Thalassomonhystera sp1	0	0	0	0	0	0	1	0	0	0	0	1	0	0	0	0	0	0	0	0	0	0	0	0	0	0	0	0	0	0	0	0	0	0	0	0	0	0	0	0	0	0	0	0	0
	Xyalidae	Theristus sp1	0	0	0	0	0	0	0	0	1	0	0	0	0	0	0	0	0	0	0	0	0	0	0	0	0	0	0	0	0	0	0	0	0	0	0	0	0	0	0	0	0	0	0	0	0
	Leptosomatidae	Thoracostoma sp1	0	0	0	0	0	0	0	0	0	0	0	1	0	0	0	0	0	0	0	0	0	0	0	0	0	0	0	0	0	0	0	0	0	0	0	0	0	0	0	0	0	0	1	0	0
	Desmoscolecidae	Tricoma sp1	1	1	2	1	1	1	2	3	1	2	1	0	0	0	0	0	0	0	0	0	0	0	0	0	0	0	0	1	1	1	4	0	0	0	0	0	0	0	0	1	0	0	0	1	1
	Oncholaimidae	Viscosia sp1	0	0	0	0	1	0	0	0	0	0	0	0	0	0	0	0	0	0	0	0	0	0	0	0	0	0	0	1	0	0	0	0	0	1	0	0	0	0	0	0	0	0	0	0	0
	Xyalidae	Xyalidae	0	0	0	0	0	0	0	0	0	0	0	1	0	0	0	0	0	0	0	0	0	0	0	0	0	0	0	0	0	0	0	0	0	0	0	0	0	0	0	0	0	0	0	0	0
	Desmodoridae	Zalonema sp1	0	0	3	0	0	0	0	0	0	0	0	0	0	0	0	0	0	0	0	0	0	0	0	0	0	0	0	0	0	0	0	0	0	0	0	0	0	0	0	0	0	0	0	0	0
	Oxystominidae	Wieseria sp1	0	0	0	0	0	0	0	0	0	0	0	0	0	0	0	0	0	0	0	0	0	0	0	0	0	0	0	0	0	0	0	0	0	0	0	0	0	0	0	1	1	0	0	0	0
		Total biomass (B µgC)	3.538	8.5679	8.6276	17.2181	7.72813	9.5452	10.7568	27.192	9.68344	8.5712	10.8689	19.0344	8.277	21.33	121.848	78.1968	1.922	19.245	67.299	0.839	11.643	33.73	83.484	22	10.991	18.851	14.883	20.0368	13.4	15.6744	25.0305	14.4909	11.926	21.459	25.375	16.417	23.0206	14.128	19.5876	21.5873	34.4702	39.1023	23.1721	15.7495	19.4208
